# Supplementary material for: Predicting airway immune responses and protection from immune parameters in blood following immunization in a pig influenza model
Source: Front Immunol. 2024 Dec 19;15:1506224. doi: 10.3389/fimmu.2024.1506224 (PMC11693722; doi:10.3389/fimmu.2024.1506224)
Supplement: Supplementary file 2 [file DataSheet2.csv]

treat.grp	H3N2.IgG.Serum.D7	H3N2.IgG.Serum.D14	H3N2.IgG.Serum.D21	H3N2.IgG.Serum.D28	H3N2.IgG.Serum.D35	H3N2.IgG.Serum.D42	H3N2.IgG.Serum.D49	H3N2.IgG.Serum.D56	H3N2.IgG.Serum.D63	H3N2.IgG.Serum.D70	H3N2.IgG.Serum.D77	H3N2.IgG.Serum.D83	BAL.H3N2.IgG	BAL.H3N2.IgA	H1N1.IgG.Serum.D7	H1N1.IgG.Serum.D14	H1N1.IgG.Serum.D21	H1N1.IgG.Serum.D28	H1N1.IgG.Serum.D35	H1N1.IgG.Serum.D42	H1N1.IgG.Serum.D49	H1N1.IgG.Serum.D55	H1N1.IgG.Serum.D63	H1N1.IgG.Serum.D70	H1N1.IgG.Serum.D77	H1N1.IgG.Serum.D83	BAL.H1N1.IgG	BAL.H1N1.IgA	N2.Serum.D28	N2.Serum.D35	N2.Serum.D42	N2.Serum.D49	N2.Serum.D55	N2.Serum.D63	N2.Serum.D70	N2.Serum.D77	N2.Serum.D83	BAL.N2	H3N2.IgA.Serum.D28	H3N2.IgA.Serum.D35	H3N2.IgA.Serum.D42	H3N2.IgA.Serum.D56	H3N2.IgA.Serum.D63	H1N1.IgA.Serum.D27	H1N1.IgA.Serum.D34	H1N1.IgA.Serum.D42	H1N1.IgA.Serum.D55	H1N1.IgA.Serum.D63	H1N1.IgA.Serum.D70
IM	0	10240	20480	10240	81920	40960	40960	40960	40960	40960	20480	10240	4096	4	0	10240	20480	20480	163840	163840	163840	81920	81920	40960	81920	40960	8192	256	40	320	1280	1280	5120	81920	81920	20480	10240	256	80	320	160	320	160	2560	2560	2560	10240	2560	5120
IM	0	2560	2560	2560	20480	40960	20480	20480	20480	20480	10240	10240	1024	16	0	2560	5120	10240	81920	81920	81920	81920	40960	40960	40960	40960	1024	256	0	0	80	320	0	81920	81920	20480	10240	256	160	160	320	160	160	2560	10240	10240	10240	5120	5120
IM	0	2560	2560	2560	20480	40960	20480	10240	40960	20480	20480	10240	256	8	0	2560	2560		81920	81920	40960	40960	81920	40960	81920	40960	8192	256	0	0	160	320	2560	81920	81920	20480	10240	256	40	40	80	40	80	1280	1280	5120	5120	2560	1280
IM	0	640	640	640	10240	20480	10240	10240	40960	20480	20480	10240	256	4	0	640	2560	5120	40960	40960	40960	20480	81920	40960	40960	40960	512	256	0	0	160	320	0	163840	163840	40960	20480	0	80	320	40	80	320	1280	5120	1280	1280	5120	2560
IM	0	2560	2560	2560	40960	81920	40960	20480	40960	20480	20480	20480	512	16	0	1280	2560	10240	163840	163840	163840	81920	81920	40960	81920	81920	256	512	0	40	640	1280	1280	163840	163840	163840	81920	256	80	40	1280	320	640	2560	10240	10240	5120	10240	2560
IN	0	5120	5120	2560	2560	5120	5120	2560	2560	2560	1280	2560	128	8	40	5120	10240	20480	20480	40960	20480	20480	10240	5120	5120	5120	512	512	0	0	0	0	40	320	320	80	80	8	NA	NA	NA	NA	NA	NA	NA	NA	NA	NA	NA
IN	0	5120	10240	10240	5120	10240	10240	10240	10240	10240	5120	5120	256	4	0	5120	10240	40960	40960	40960	20480	20480	20480	20480	20480	20480	512	128	0	0	0	0	80	1280	640	160	160	8	NA	NA	NA	NA	NA	NA	NA	NA	NA	NA	NA
IN	0	1280	2560	2560	2560	5120	5120	5120	5120	5120	5120	5120	1024	256	0	2560	5120	20480	10240	20480	20480	20480	20480	10240	20480	20480	1024	512	0	0	0	0	80	1280	640	320	640	8	NA	NA	NA	NA	NA	NA	NA	NA	NA	NA	NA
IN	0	320	1280	1280	1280	5120	2560	2560	2560	2560	1280	2560	64	128	0	1280	5120	10240	10240	20480	20480	20480	20480	5120	20480	20480	64	1024	0	0	0	0	40	160	160	80	80	0	NA	NA	NA	NA	NA	NA	NA	NA	NA	NA	NA
IN	0	1280	2560	1280	1280	5120	2560	2560	2560	2560	1280	2560	256	64	0	1280	2560	10240	10240	20480	10240	10240	10240	5120	10240	10240	512	512	0	0	0	0	40	1280	1280	320	640	8	NA	NA	NA	NA	NA	NA	NA	NA	NA	NA	NA
AE	0	2560	5120	5120	10240	20480	20480	10240	10240	10240	10240	5120	8192	2048	0	5120	10240	20480	20480	81920	81920	40960	40960	20480	20480	20480	8192	1024	0	0	0	0	0	2560	2560	640	640	512	40	160	320	80	160	1280	2560	5120	2560	2560	2560
AE	0	1280	2560	1280	2560	10240	5120	5120	5120	5120	2560	2560	4096	256	0	2560	2560	10240	10240	20480	20480	10240	20480	10240	20480	10240	128	256	0	0	0	0	0	5120	2560	640	640	0	80	320	160	80	80	640	2560	2560	1280	2560	2560
AE	0	1280	2560	2560	5120	20480	20480	20480	20480	20480	10240	5120	8192	256	0	2560	2560	10240	20480	40960	81920	40960	40960	20480	40960	20480	512	512	0	0	0	20	1280	2560	5120	1280	1280	512	80	80	80	80	40	640	1280	2560	1280	1280	2560
AE	0	2560	5120	5120	20480	40960	20480	20480	20480	10240	10240	10240	8192	1024	0	2560	5120	20480	40960	40960	81920	81920	40960	20480	40960	40960	16384	512	0	0	0	40	0	5120	5120	1280	1280	512	160	160	160	160	80	1280	2560	2560	2560	2560	1280
AE	0	2560	2560	2560	NA	NA	10240	10240	10240	10240	10240	5120	4096	32	0	2560	5120	10240	NA	10240	40960	20480	20480	10240	40960	20480	8192	512	0	0	20	0	320	5120	2560	1280	1280	512	40	320	320	80	80	1280	2560	2560	5120	2560	5120
C	0	5120	10240	10240	10240	10240	10240	10240	10240	5120	5120	5120	2048	128	0	10240	20480	81920	81920	81920	40960	40960	40960	10240	20480	20480	4096	1024	0	0	0	0	0	0	0	0	0	0	640	80	80	160	80	5120	5120	5120	5120	5120	2560
C	0	640	1280	1280	1280	2560	2560	2560	2560	2560	1280	1280	64	4	0	640	2560	5120	10240	10240	10240	10240	5120	10240	10240	10240	64	256	0	0	0	0	0	0	0	0	0	0	80	40	40	40	40	2560	2560	2560	2560	1280	640
C	0	640	1280	1280	1280	2560	2560	2560	2560	2560	2560	5120	512	64	0	640	2560	5120	10240	10240	10240	10240	5120	5120	20480	20480	256	512	20	0	20	0	0	0	0	0	0	512	640	160	80	80	80	5120	2560	2560	10240	2560	2560
C	0	1280	2560	2560	2560	5120	5120	2560	2560	2560	2560	2560	256	16	0	5120	10240	20480	20480	20480	20480	20480	10240	10240	20480	20480	4096	1024	0	0	0	0	0	0	0	0	0	256	80	160	80	80	160	5120	5120	5120	5120	5120	5120
C	0	640	1280	1280	1280	2560	1280	1280	2560	1280	1280	2560	128	8	0	640	2560	5120	5120	10240	10240	10240	10240	2560	5120	20480	256	512	0	0	0	0	0	0	0	0	0	0	80	40	160	0	0	1280	1280	1280	2560	1280	1280
[truncated: 61 more columns]
