# Supplementary material for: Predicting airway immune responses and protection from immune parameters in blood following immunization in a pig influenza model
Source: Front Immunol. 2024 Dec 19;15:1506224. doi: 10.3389/fimmu.2024.1506224 (PMC11693722; doi:10.3389/fimmu.2024.1506224)
Supplement: Supplementary file 3 [file DataSheet3.csv]

treat.grp	BAL.H1N1.ELI	BAL.NP.ELI	BAL.M1.ELI	BAL.NA.ELI	BAL.H3N2.ELI	PBMC.H1N1.ELI	PBMC.NP.ELI	PBMC.M1.ELI	PBMC.NA.ELI	PBMC.H3N2.ELI	N2.ELISA.D28	N2.ELISA.D35	N2.ELISA.D42	N2.ELISA.D49	N2.ELISA.D56	N2.ELISA.D63	N2.ELISA.D70	N2.ELISA.D77	N2.ELISA.D83	N2.ELISA.PM	BAL.pH1N1.IgA	BAL.pH1N1.IgG	BAL.H3N2.IgA	BAL.H3N2.IgG	pH1N1.Serum.IgG.D7	pH1N1.Serum.IgG.D14	pH1N1.Serum.IgG.D21	pH1N1.Serum.IgG.D28	pH1N1.Serum.IgG.D35	pH1N1.Serum.IgG.D42	pH1N1.Serum.IgG.D49	pH1N1.Serum.IgG.D56	pH1N1.Serum.IgG.D63	pH1N1.Serum.IgG.D70	pH1N1.Serum.IgG.D77	pH1N1.Serum.IgG.D83	pH1N1.Serum.IgG.PM	H3N2.Serum.IgG.D7	H3N2.Serum.IgG.D14	H3N2.Serum.IgG.D21	H3N2.Serum.IgG.D28	H3N2.Serum.IgG.D35	H3N2.Serum.IgG.D42	H3N2.Serum.IgG.D49	H3N2.Serum.IgG.D56	H3N2.Serum.IgG.D63	H3N2.Serum.IgG.D70	H3N2.Serum.IgG.D77	H3N2.Serum.IgG.D83
IM	0	22	2.2	0	0	12.1	173.8	41.8	47.3	52.8	20	160	2560	2560	2560	327680	327680	327680	327680	163840	128	256	32	128	640	10240	5120	20480	81920	163840	163840	81920	81920	163840	163840	20480	40960	0	5120	0	5120	40960	40960	40960	81920	163840	163840	163840	163840
IM	0	108.9	40.7	3.3	3.3	26.4	360.8	159.5	69.3	265.1	0	80	640	640	5120	327680	327680	163840	20480	81920	1024	128	512	64	0	5120	5120	10240	81920	163840	163840	40960	40960	40960	40960	10240	20480	0	0	0	5120	40960	40960	40960	40960	81920	40960	81920	81920
IM	0	4.4	1.1	0	0	36.3	287.1	103.4	97.9	341	0	640	5120	20480	20480	655360	655360	655360	327680	655360	256	256	32	256	0	5120	5120	40960	655360	327680	655360	327680	163840	81920	163840	40960	40960	0	0	0	10240	40960	40960	40960	163840	327680	327680	327680	163840
IM	5.5	5.5	35.2	12.1	0	9.9	51.7	57.2	89.1	53.9	20	1280	10240	4096	10240	327680	327680	327680	655360	81920	256	64	32	64	0	2560	640	2560	81920	327680	163840	81920	81920	163840	40960	10240	10240	0	0	0	1280	40960	40960	40960	81920	327680	327680	163840	81920
IM	0	5.5	5.5	0	0	24.2	467.5	84.7	151.8	694.1	0	320	1280	5120	10240	327680	327680	327680	327680	163840	64	64	32	64	0	5120	10240	20480	327680	327680	655360	655360	327680	163840	327680	81920	20480	0	0	0	5120	81920	81920	81920	163840	163840	327680	327680	163840
IM	4.4	229.9	47.3	46.2	6.6	1.1	75.9	30.8	84.7	217.8	40	320	2560	5120	20480	327680	327680	327680	327680	163840	128	64	32	128	0	2560	2560	10240	40960	163840	163840	40960	163840	81920	81920	10240	40960	0	0	0	5120	40960	81920	40960	81920	81920	163840	81920	40960
IN	0	0	0	0	0	0	23.1	2.2	0	28.6	0	0	0	0	0	640	640	640	0	320	256	256	64	64	0	10240	10240	40960	81920	81920	NA	81920	81920	81920	40960	10240	40960	1280	2560	0	20480	40960	40960	40960	81920	81920	81920	81920	10240
IN	1.1	71.5	11	0	0	5.5	63.8	12.1	31.9	112.2	40	20	20	20	0	1280	1280	1280	640	640	256	128	64	32	0	5120	5120	10240	10240	10240	20480	10240	5120	10240	10240	5120	5120	0	0	0	1280	1280	2560	2560	5120	5120	10240	10240	2560
IN	5.5	272.8	148.5	59.4	73.7	2.2	70.4	12.1	15.4	214.5	160	80	40	80	2560	5120	5120	2560	NA	20480	1024	256	1024	256	0	20480	20480	40960	20480	40960	40960	20480	20480	20480	20480	5120	10240	0	0	0	10240	10240	10240	5120	10240	5120	20480	10240	5120
IN	0	36.3	0	1.1	0	12.1	159.5	6.6	12.1	419.1	320	160	160	160	0	2560	2560	1280	1280	640	256	64	2048	16	0	20480	20480	20480	20480	5120	40960	20480	20480	20480	40960	5120	10240	0	0	0	10240	10240	10240	10240	20480	20480	40960	40960	20480
AE	6.6	295.9	56.1	6.6	6.6	0	4.4	2.2	1.1	7.7	0	0	0	20	0	5120	10240	10240	1280	10240	1024	8192	2048	4096	40	5120	5120	40960	81920	163840	81920	81920	40960	40960	40960	5120	10240	160	2560	0	20480	20480	40960	40960	327680	163840	163840	163840	20480
AE	5.5	113.3	1478.4	0	16.5	12.1	57.2	35.2	23.1	112.2	0	0	20	40	0	640	640	1280	5120	10240	1024	1024	4096	1024	80	640	1280	5120	40960	81920	81920	40960	40960	40960	40960	10240	10240	1280	0	0	2560	20480	40960	40960	40960	81920	81920	81920	20480
AE	16.5	1197.9	46.2	9.9	2.2	0	5.5	0	15.4	14.3	0	0	0	40	0	10240	20480	20480	10240	5120	128	512	2048	512	0	2560	10240	81920	163840	327680	81920	40960	40960	40960	40960	20480	20480	320	0	0	5120	40960	81920	40960	81920	81920	163840	163840	81920
AE	46.2	64.9	1412.4	29.7	42.9	0	0	2.2	1.1	0	0	20	20	40	0	1280	2560	1280	640	0	2048	1024	4096	1024	0	5120	5120	5120	10240	40960	20480	20480	10240	20480	20480	20480	2560	160	0	0	2560	5120	10240	10240	10240	20480	20480	20480	10240
AE	4.4	33	25.3	0	0	14.3	73.7	12.1	8.8	121	80	80	160	320	0	5120	10240	5120	2560	2560	2048	4096	2048	2048	0	20480	40960	40960	81920	81920	163840	81920	163840	163840	163840	10240	20480	0	0	0	20480	40960	81920	81920	327680	163840	163840	163840	163840
AE	13.2	74.8	6.6	0	0	0	22	0	1.1	72.6	0	0	0	0	0	5120	5120	5120	10240	10240	256	512	2048	512	0	5120	10240	10240	20480	20480	40960	40960	20480	20480	40960	10240	20480	0	0	0	2560	5120	20480	20480	40960	40960	81920	40960	20480
C	0	1.1	0	0	0	0	6.6	1.1	0	12.1	0	0	0	0	0	0	0	0	0	0	128	NA	64	32	0	2560	1280	5120	5120	5120	5120	2560	2560	2560	2560	320	20480	0	0	0	640	640	320	640	640	640	640	1280	160
C	0	15.4	14.3	3.3	0	0	22	7.7	1.1	7.7	80	160	80	80	0	0	0	0	0	0	256	256	512	128	0	1280	2560	20480	20480	10240	40960	20480	20480	20480	20480	5120	10240	0	0	0	5120	5120	5120	5120	20480	10240	10240	20480	2560
C	1.1	57.2	9.9	0	0	7.7	33	8.8	3.3	97.9	0	0	0	0	0	0	0	0	0	0	512	256	128	128	0	5120	2560	5120	10240	10240	20480	5120	5120	5120	10240	1280	20480	0	0	0	5120	5120	5120	5120	5120	10240	5120	10240	1280
C	0	15.4	1.1	0	9.9	6.6	103.4	9.9	7.7	75.9	0	0	0	0	0	0	0	0	0	0	512	256	32	128	0	20480	20480	5120	20480	20480	NA	81920	40960	40960	40960	10240	1280	0	0	0	20480	20480	40960	20480	NA	NA	NA	NA	5120
C	2.2	136.4	20.9	7.7	16.5	1.1	52.8	11	0	67.1	20	0	0	0	0	0	0	0	0	0	512	64	NA	32	0	5120	10240	20480	20480	20480	40960	20480	20480	10240	20480	5120	10240	0	0	0	20480	10240	10240	20480	10240	10240	10240	10240	5120
[truncated: 42 more columns]
